# Supplementary material for: On the spider genus Amaurobius (Araneae, Amaurobiidae) in India and Nepal
Source: Zookeys. 2011 Jan 31;(168):55–64. doi: 10.3897/zookeys.168.2352 (PMC3293444; doi:10.3897/zookeys.168.2352)
Supplement: XML Treatment for Amaurobius koponeni [file zookeys.168.2352-treatment1.xml]

<!DOCTYPE tp:taxon-treatment
  PUBLIC "-//TaxonX//DTD Taxonomic Treatment Publishing DTD v0 20100105//EN" "tax-treatment-NSO.dtd">
<tp:taxon-treatment xmlns:tp="http://www.plazi.org/taxpub"><tp:treatment-meta><mixed-citation publication-type="journal"><person-group><name><surname>Marusik</surname><given-names>Yuri M.</given-names></name><name><surname>Ballarin</surname><given-names>Francesco</given-names></name><name><surname>Omelko</surname><given-names>Mikhail M.</given-names></name></person-group><article-title>On the spider genus 
                    <italic>Amaurobius</italic> (Araneae, Amaurobiidae) in India and Nepal
                </article-title><source>Zookeys</source><day>31</day><month>1</month><year>2011</year><volume>2011</volume><issue>168</issue><fpage>55</fpage><lpage>64</lpage><pub-id pub-id-type="doi">10.3897/zookeys.168.2352</pub-id></mixed-citation></tp:treatment-meta><tp:nomenclature><tp:taxon-name>
                            <tp:taxon-name-part taxon-name-part-type="genus">Amaurobius</tp:taxon-name-part>
                            <tp:taxon-name-part taxon-name-part-type="species">koponeni</tp:taxon-name-part>
                        <object-id xmlns:xlink="http://www.w3.org/1999/xlink" xlink:type="simple">urn:lsid:zoobank.org:author:36297992-069D-47FC-9B60-9B26EB2C7698</object-id>
                        <object-id xmlns:xlink="http://www.w3.org/1999/xlink" xlink:type="simple">http://species-id.net/wiki/Amaurobius_koponeni</object-id>
                        </tp:taxon-name><tp:taxon-status xmlns:xlink="http://www.w3.org/1999/xlink" xlink:type="simple">sp. n.</tp:taxon-status><xref ref-type="fig" rid="F1">Figs 1</xref><xref ref-type="fig" rid="F2">–8</xref></tp:nomenclature><tp:treatment-sec sec-type="Type material"><title>Type material.</title><p>Holotype ♂ (MSNV), India, Uttar Pradesh, Farrukhabad District, Kaimganj City [=<named-content xmlns:xlink="http://www.w3.org/1999/xlink" content-type="dwc:verbatimCoordinates" xlink:type="simple">27.550°N, 79.332°E</named-content>], 23.03.2003 (F. Abrescia).</p></tp:treatment-sec><tp:treatment-sec sec-type="Etymology. "><title>Etymology. </title><p>The species is named after our friend and colleague Seppo Koponen (Turku, Finland).</p></tp:treatment-sec><tp:treatment-sec sec-type="Diagnosis"><title>Diagnosis.</title><p>The new species differs distinctly from other congeners by the shape of the tibial apophysis and the median apophysis.</p></tp:treatment-sec><tp:treatment-sec sec-type="Description"><title>Description.</title><p>Total length 9.8. Carapace length 4.95, width 3.4. Habitus as in <xref ref-type="fig" rid="F1">Fig. 1</xref>. Carapace light brown with dorsal darker radiating strips, fovea and eye region dark brown. Chelicerae dark, swollen in front with four posterior and five anterior teeth.</p><p>Legs light brownish without rings, tarsi with three claws, scopula and claws tufts absent. Calamistrum about 1/3 of metatarsus length.</p><p>Length of leg segments:<!--PageBreak--></p><p>Leg spination:</p><p>Sternum without pattern, same colour as carapace. Abdomen dark grey with dorsal and ventral pattern, cribellum clearly visible.</p><p>Palp as in <xref ref-type="fig" rid="F1">Figs 2</xref><xref ref-type="fig" rid="F2">–8</xref>, tibia with large square-shaped retrolateral tibial apophysis (<italic>Ra</italic>) originating near the base of the tibia and almost as long as the tibia In ventral view the tibia and <italic>Ra</italic> have a V-shape; dorsal tibial apophysis (<italic>Da</italic>) large and massive, its length almost twice as long as the diameter of the tibia; intermediate apophysis not developed (or fused with <italic>Da</italic>). Retrobasal part of cymbium with long fold of about ½ of the cymbium. Median apophysis (<italic>Ma</italic>) massive, located in the center of the tegulum, basal half of it horizontal and terminal part almost vertical; conductor wide, as wide as basal half of <italic>Ma</italic>; embolus (<italic>Em</italic>) sharply pointed.</p><fig id="F1" position="float" orientation="portrait"><label>Figures 1–2.</label><caption><p>Male of <italic><tp:taxon-name>Amaurobius koponeni</tp:taxon-name></italic> sp. n. <bold>1</bold> habitus <bold>2</bold> left palp, retrolateral.</p></caption><graphic xmlns:xlink="http://www.w3.org/1999/xlink" xlink:href="ZooKeys-168-055-g001.jpg" position="float" orientation="portrait" xlink:type="simple"/></fig><fig id="F2" position="float" orientation="portrait"><label>Figures 3–8.</label><caption><p>Left palp of <italic><tp:taxon-name>Amaurobius koponeni</tp:taxon-name></italic> sp. n. <bold>3</bold> ventral <bold>4, 6–7</bold> prolateral, different aspects showing the shape of the complex dorsal tibial apophysis <bold>5</bold> prolateral <bold>8</bold> dorsal. Abbreviations: <bold><italic>Da</italic></bold>  dorsal tibial apophysis, <bold><italic>Em</italic></bold> embolus, <italic><bold>Ma</bold></italic> median apophysis, <bold><italic>Ra</italic></bold> retrolateral tibial apophysis, <bold><italic>Ta</italic></bold> tegular apophysis.</p></caption><graphic xmlns:xlink="http://www.w3.org/1999/xlink" xlink:href="ZooKeys-168-055-g002.jpg" position="float" orientation="portrait" xlink:type="simple"/></fig></tp:treatment-sec><tp:treatment-sec sec-type="Distribution"><title>Distribution.</title><p>The new species is known from the type locality only, the area near the city of Kaimganj in Uttar Pradesh, India.</p></tp:treatment-sec></tp:taxon-treatment>
