# Supplementary material for: On the spider genus Amaurobius (Araneae, Amaurobiidae) in India and Nepal
Source: Zookeys. 2011 Jan 31;(168):55–64. doi: 10.3897/zookeys.168.2352 (PMC3293444; doi:10.3897/zookeys.168.2352)
Supplement: XML Treatment for Pandava nathabhaii [file zookeys.168.2352-treatment4.xml]

<!DOCTYPE tp:taxon-treatment
  PUBLIC "-//TaxonX//DTD Taxonomic Treatment Publishing DTD v0 20100105//EN" "tax-treatment-NSO.dtd">
<tp:taxon-treatment xmlns:tp="http://www.plazi.org/taxpub"><tp:treatment-meta><mixed-citation publication-type="journal"><person-group><name><surname>Marusik</surname><given-names>Yuri M.</given-names></name><name><surname>Ballarin</surname><given-names>Francesco</given-names></name><name><surname>Omelko</surname><given-names>Mikhail M.</given-names></name></person-group><article-title>On the spider genus 
                    <italic>Amaurobius</italic> (Araneae, Amaurobiidae) in India and Nepal
                </article-title><source>Zookeys</source><day>31</day><month>1</month><year>2011</year><volume>2011</volume><issue>168</issue><fpage>55</fpage><lpage>64</lpage><pub-id pub-id-type="doi">10.3897/zookeys.168.2352</pub-id></mixed-citation></tp:treatment-meta><tp:nomenclature><tp:taxon-name>
                            <tp:taxon-name-part taxon-name-part-type="genus">Pandava</tp:taxon-name-part>
                            <tp:taxon-name-part taxon-name-part-type="species">nathabhaii</tp:taxon-name-part>
                        <object-id xmlns:xlink="http://www.w3.org/1999/xlink" xlink:type="simple">http://species-id.net/wiki/Pandava_nathabhaii</object-id>
                        </tp:taxon-name><tp:taxon-authority>(Patel &amp; Patel, 1975)</tp:taxon-authority><tp:taxon-status xmlns:xlink="http://www.w3.org/1999/xlink" xlink:type="simple">comb. n.</tp:taxon-status><tp:nomenclature-citation-list><tp:nomenclature-citation><tp:taxon-name>Amaurobius nathabhaii</tp:taxon-name><comment> Patel &amp; Patel, 1975: 801, f. 1a–c (♀).</comment></tp:nomenclature-citation></tp:nomenclature-citation-list></tp:nomenclature><tp:treatment-sec sec-type="Comments"><title>Comments.</title><p>This species was described on the basis of the female sex from Gujarat (<xref ref-type="fig" rid="F4">Fig. 17</xref>), but the description and figures are of very poor quality. This species is placed in <tp:taxon-name>Titanoecidae</tp:taxon-name> because the other Indian species placed in <italic><tp:taxon-name>Amaurobius</tp:taxon-name></italic> belong to <tp:taxon-name>Titanoecidae</tp:taxon-name>. It is transferred to <italic><tp:taxon-name>Pandava</tp:taxon-name></italic> because of its southern distribution.</p></tp:treatment-sec><tp:treatment-sec><!--Section generated to contain objects referenced in tp:taxon-treatment.--><fig id="F4" position="float" orientation="portrait"><label>Figure 17.</label><caption><p>Distribution of <italic><tp:taxon-name>Amaurobius koponeni</tp:taxon-name></italic> sp. n. (square), four species transferred here into <tp:taxon-name>Titanoecidae</tp:taxon-name>: <italic><tp:taxon-name>Pandava andhraca</tp:taxon-name></italic> <bold>1</bold> <italic><tp:taxon-name>Pandava nathabhaii</tp:taxon-name></italic> <bold>2</bold> <italic><tp:taxon-name>Titanoeca sharmai</tp:taxon-name></italic> <bold>3</bold> <italic><tp:taxon-name>Anuvinda milloti</tp:taxon-name></italic> <bold>4</bold> and four <italic><tp:taxon-name>Pandava</tp:taxon-name></italic> species recently described from India: <italic><tp:taxon-name>Pandava shiva</tp:taxon-name></italic> <bold>5</bold> <italic><tp:taxon-name>Pandava ganga</tp:taxon-name></italic> <bold>6</bold> <italic><tp:taxon-name>Pandava kama</tp:taxon-name></italic> <bold>7</bold> and <italic><tp:taxon-name>Pandava ganesha</tp:taxon-name></italic> <bold>8</bold>.</p></caption><graphic xmlns:xlink="http://www.w3.org/1999/xlink" xlink:href="ZooKeys-168-055-g004.jpg" position="float" orientation="portrait" xlink:type="simple"/></fig></tp:treatment-sec></tp:taxon-treatment>
